# Supplementary material for: Multiscale classification of heart failure phenotypes by unsupervised clustering of unstructured electronic medical record data
Source: Sci Rep. 2020 Dec 7;10:21340. doi: 10.1038/s41598-020-77286-6 (PMC7721729; doi:10.1038/s41598-020-77286-6)
Supplement: Supplementary file 2 — Supplementary Table S2. [file 41598_2020_77286_MOESM2_ESM.xls]

## Sheet: Sheet1
cluster	p-value	% in cluster	% outside cluster	mean feats in cluster	mean feats outside cluster	concept
Congenital Heart Defects	0.00e+00	89.0	7.74	0.1353	0.0071	Congenital Heart Defects
Congenital Heart Defects	0.00e+00	99.6	9.26	0.2488	0.0140	Congenital heart disease
Congenital Heart Defects	0.00e+00	96.4	8.68	0.2064	0.0082	Congenital Abnormality
Congenital Heart Defects	0.00e+00	89.6	21.9	0.1451	0.0185	Birth
Congenital Heart Defects	0.00e+00	85.4	23.9	0.0851	0.0188	Pregnancy
Congenital Heart Defects	1.17e-299	65.3	5.33	0.0596	0.0031	Air Embolism
Congenital Heart Defects	1.61e-273	66.2	4.96	0.2006	0.0072	Atrial Septal Defects
Congenital Heart Defects	2.25e-232	56.5	3.43	0.0785	0.0033	Respiration Disorders
Congenital Heart Defects	2.21e-215	61.1	11.4	0.0734	0.0098	Childbirth
Congenital Heart Defects	1.29e-200	66.2	19.3	0.0642	0.0139	Systolic Murmurs
Congenital Heart Defects	1.56e-200	61.8	18.5	0.0413	0.0095	Cardiac activity
Congenital Heart Defects	1.86e-177	48.7	3.86	0.1339	0.0059	Ventricular Septal Defects
Congenital Heart Defects	2.69e-175	81.1	41.6	0.0426	0.0199	Hemostatic function
Congenital Heart Defects	2.17e-162	42.9	1.64	0.0635	0.0017	Psychomotor development
Congenital Heart Defects	8.15e-159	41.6	3.13	0.0430	0.0023	Liver edge
Congenital Heart Defects	1.83e-153	73.1	49.6	0.0738	0.0294	Diuresis
Congenital Heart Defects	8.07e-151	44.0	4.11	0.0599	0.0040	Surgical wound
Congenital Heart Defects	4.34e-142	40.3	4.57	0.0376	0.0033	Hypothermia, natural
Congenital Heart Defects	2.69e-136	51.7	14.4	0.0599	0.0127	Viral respiratory infection
Congenital Heart Defects	1.79e-134	57.4	20.9	0.0489	0.0142	Heart murmur
Congenital Heart Defects	1.88e-126	36.6	1.89	0.0607	0.0026	Hereditary Diseases
Congenital Heart Defects	6.10e-115	97.6	78.9	0.0732	0.0533	Heart failure
Congenital Heart Defects	1.22e-99	57.9	36.2	0.0662	0.0262	Color of urine
Congenital Heart Defects	4.10e-98	35.1	7.79	0.0407	0.0060	Weight Gain
Congenital Heart Defects	4.97e-89	59.9	31.3	0.0524	0.0233	Esophageal Diseases
Congenital Heart Defects	8.45e-88	53.1	31.5	0.0441	0.0177	Wheezing
Congenital Heart Defects	1.47e-84	28.6	4.33	0.0419	0.0041	Communicable Diseases
Congenital Heart Defects	2.80e-74	22.1	0.98	0.0372	0.0012	Poisoning syndrome
Congenital Heart Defects	4.66e-74	25.0	3.47	0.0369	0.0032	Acute respiratory disease
Congenital Heart Defects	1.10e-71	24.2	3.32	0.0404	0.0033	Right Ventricular Hypertrophy
Congenital Heart Defects	8.60e-64	48.1	24.0	0.0448	0.0198	Central venous pressure finding
Congenital Heart Defects	1.78e-54	18.0	1.54	0.0261	0.0016	Dermatologic disorders
Congenital Heart Defects	3.21e-54	57.9	34.9	0.0489	0.0269	Hernia
Congenital Heart Defects	7.00e-53	16.0	0.31	0.0365	0.0003	Perimembranous ventricular septal defect
Congenital Heart Defects	3.26e-52	17.0	1.34	0.0279	0.0016	Pre-Eclampsia
Congenital Heart Defects	4.78e-52	17.8	1.98	0.0267	0.0018	Fluid overload
Congenital Heart Defects	5.34e-52	17.1	1.71	0.0265	0.0015	Tired
Congenital Heart Defects	1.88e-50	31.8	13.1	0.0310	0.0105	Seizures
Congenital Heart Defects	2.57e-49	16.5	2.02	0.0202	0.0015	Sedated state
Congenital Heart Defects	4.59e-49	14.7	0.50	0.0232	0.0004	Failure to gain weight
Congenital Heart Defects	3.73e-45	14.2	1.31	0.0297	0.0015	Electrical activity of brain
Congenital Heart Defects	5.33e-44	14.0	1.35	0.0246	0.0015	Vaginitis
Congenital Heart Defects	5.18e-40	15.1	1.96	0.0212	0.0024	Underweight
Congenital Heart Defects	7.99e-36	24.3	11.0	0.0238	0.0084	Exanthema
Congenital Heart Defects	1.90e-33	37.7	23.8	0.0319	0.0163	Coughing
Congenital Heart Defects	5.28e-32	12.0	1.64	0.0269	0.0023	Dermatitis, Atopic
Congenital Heart Defects	5.77e-32	10.1	0.77	0.0170	0.0007	Hydration status
Congenital Heart Defects	3.31e-30	24.2	10.7	0.0242	0.0098	Cardiomegaly
Congenital Heart Defects	4.31e-30	9.81	0.63	0.0154	0.0006	Heart Septal Defects
Congenital Heart Defects	3.14e-29	14.3	4.24	0.0167	0.0037	Tremor
Dilated Cardiomyopathy	0.00e+00	97.2	6.16	0.2492	0.0069	Cardiomyopathy, Dilated
Dilated Cardiomyopathy	3.79e-286	97.1	78.3	0.1016	0.0586	Chronic heart failure
Dilated Cardiomyopathy	3.22e-282	81.4	20.8	0.1361	0.0310	Cardiomyopathies
Dilated Cardiomyopathy	1.56e-200	90.6	66.1	0.0874	0.0441	Dyspnea
Dilated Cardiomyopathy	1.33e-183	73.9	36.7	0.0886	0.0303	Hypokinesia
Dilated Cardiomyopathy	6.68e-166	82.8	58.9	0.0855	0.0406	Mitral Valve Insufficiency
Dilated Cardiomyopathy	1.77e-104	76.0	56.8	0.0681	0.0357	Tricuspid Valve Insufficiency
Dilated Cardiomyopathy	2.05e-88	36.4	10.0	0.0465	0.0084	Cardiomegaly
Dilated Cardiomyopathy	5.47e-80	30.3	5.57	0.0603	0.0084	Myocarditis
Dilated Cardiomyopathy	2.96e-76	37.7	13.7	0.0630	0.0173	Tachycardia, Ventricular
Dilated Cardiomyopathy	2.80e-69	67.3	52.7	0.0790	0.0441	Premature ventricular contractions
Dilated Cardiomyopathy	8.90e-62	48.1	27.3	0.0540	0.0236	Pulmonary Hypertension
Dilated Cardiomyopathy	5.81e-50	18.9	2.48	0.0334	0.0025	Interventricular dyssynchrony
Dilated Cardiomyopathy	1.10e-49	23.7	7.12	0.0278	0.0060	Eccentric hypertrophy
Dilated Cardiomyopathy	8.13e-46	39.8	28.4	0.0787	0.0351	Atrial Fibrillation
Dilated Cardiomyopathy	1.01e-42	49.4	33.3	0.0395	0.0209	Pulmonary Valve Insufficiency
Dilated Cardiomyopathy	1.72e-42	25.6	11.0	0.0311	0.0087	Pathological Dilatation
Dilated Cardiomyopathy	5.82e-42	22.2	7.59	0.0378	0.0094	Paroxysmal ventricular tachycardia
Dilated Cardiomyopathy	6.58e-41	44.2	32.3	0.0462	0.0237	Esophageal Diseases
Dilated Cardiomyopathy	4.74e-38	41.2	29.1	0.0410	0.0198	Swelling
Dilated Cardiomyopathy	3.75e-30	67.0	60.1	0.0470	0.0323	Edema
Dilated Cardiomyopathy	4.53e-29	44.9	35.7	0.0458	0.0270	Hernia
Dilated Cardiomyopathy	1.32e-28	47.4	35.1	0.0386	0.0232	Diastolic dysfunction
Dilated Cardiomyopathy	2.62e-28	23.0	11.1	0.0254	0.0095	Splenomegaly
Dilated Cardiomyopathy	2.46e-27	17.2	7.74	0.0282	0.0085	Pulmonary Embolism
Dilated Cardiomyopathy	1.80e-26	15.0	6.03	0.0266	0.0069	Pulmonary Thromboembolisms
Dilated Cardiomyopathy	1.33e-24	44.0	36.8	0.0430	0.0265	Premature Cardiac Complex
Dilated Cardiomyopathy	6.75e-24	14.7	5.97	0.0263	0.0073	Ascites
Dilated Cardiomyopathy	2.34e-23	25.9	16.0	0.0451	0.0219	Chronic Obstructive Airway Disease
Dilated Cardiomyopathy	7.16e-23	14.0	5.94	0.0193	0.0053	Asphyxia
Dilated Cardiomyopathy	2.30e-22	15.9	6.92	0.0234	0.0082	Cardiac asthma
Dilated Cardiomyopathy	2.78e-21	70.6	63.2	0.0422	0.0313	Chronic liver disease
Dilated Cardiomyopathy	2.87e-19	7.07	1.06	0.0169	0.0017	Secondary dilated cardiomyopathy
Dilated Cardiomyopathy	3.53e-19	43.9	33.2	0.0613	0.0398	Obesity
Dilated Cardiomyopathy	4.93e-19	19.2	12.4	0.0210	0.0089	Hepatomegaly
Dilated Cardiomyopathy	5.29e-18	19.5	11.8	0.0239	0.0111	Decompensation
Dilated Cardiomyopathy	2.77e-16	12.1	6.26	0.0189	0.0068	Thromboembolism
Dilated Cardiomyopathy	3.77e-16	8.95	3.30	0.0141	0.0033	Hemoptysis
Dilated Cardiomyopathy	5.74e-14	5.07	0.67	0.0112	0.0009	Cardiac dilatation
Dilated Cardiomyopathy	8.81e-14	6.95	2.11	0.0109	0.0024	Dysfunction of papillary muscle
Dilated Cardiomyopathy	2.67e-13	6.70	1.91	0.0106	0.0023	Left Bundle-Branch Block
Dilated Cardiomyopathy	3.54e-13	8.26	3.82	0.0118	0.0033	Choking
Dilated Cardiomyopathy	8.17e-13	13.5	9.03	0.0222	0.0101	Hydrothorax
Dilated Cardiomyopathy	4.83e-12	45.2	38.1	0.0398	0.0285	Overweight
Dilated Cardiomyopathy	1.16e-11	10.2	4.75	0.0140	0.0053	Ventricular Fibrillation
Dilated Cardiomyopathy	2.16e-11	8.01	3.50	0.0073	0.0026	Post-op diagnosis
Dilated Cardiomyopathy	2.26e-11	6.88	2.94	0.0132	0.0039	Hyperuricemia
Dilated Cardiomyopathy	7.29e-11	16.7	12.0	0.0199	0.0105	Weight decreased
Dilated Cardiomyopathy	7.41e-11	7.45	2.86	0.0096	0.0032	Sudden Cardiac Death
Hypertensive Heart Disease	0.00e+00	95.8	19.3	0.2039	0.0148	Heart Diseases
Hypertensive Heart Disease	0.00e+00	97.2	77.2	0.1524	0.0643	Hypertensive disease
Hypertensive Heart Disease	0.00e+00	98.8	78.3	0.1178	0.0499	Heart failure
Hypertensive Heart Disease	4.95e-97	43.1	20.3	0.0804	0.0236	Hyperlipidemia
Hypertensive Heart Disease	2.14e-63	35.9	24.4	0.0576	0.0182	Increase in blood pressure
Hypertensive Heart Disease	8.68e-63	46.4	32.8	0.0841	0.0379	Obesity
Hypertensive Heart Disease	1.32e-61	33.2	18.2	0.0513	0.0160	Menopause present (finding)
Hypertensive Heart Disease	1.52e-59	25.8	11.5	0.0658	0.0145	Lipid Metabolism Disorders
Hypertensive Heart Disease	1.64e-38	24.3	15.9	0.0361	0.0127	Gynecological history
Hypertensive Heart Disease	4.57e-38	22.1	10.9	0.0496	0.0169	Vertebrobasilar Insufficiency
Hypertensive Heart Disease	1.18e-24	19.2	15.7	0.0347	0.0130	Headache
Hypertensive Heart Disease	4.22e-21	19.6	14.0	0.0463	0.0215	Cholelithiasis
Hypertensive Heart Disease	5.45e-21	17.9	12.0	0.0442	0.0192	Nodular Goiter
Hypertensive Heart Disease	5.06e-19	13.6	9.61	0.0314	0.0120	Pyelonephritis
Hypertensive Heart Disease	3.72e-18	13.3	8.40	0.0310	0.0122	Cholecystitis
Hypertensive Heart Disease	1.07e-13	14.7	11.1	0.0264	0.0129	Chronic cholecystitis
Cerebrovascular disease	1.05e-247	67.2	19.6	0.0702	0.0214	Encephalopathies
Cerebrovascular disease	1.19e-240	52.5	6.06	0.0438	0.0043	Dysarthria
Cerebrovascular disease	3.74e-239	50.8	5.71	0.0405	0.0036	Gagging
Cerebrovascular disease	3.66e-171	40.0	4.78	0.0336	0.0033	Corneal Reflexes
Cerebrovascular disease	1.12e-146	34.7	3.49	0.0324	0.0026	Nystagmus
Cerebrovascular disease	7.02e-144	34.7	3.87	0.0230	0.0024	On examination - pupil reaction to light
Cerebrovascular disease	2.42e-142	32.6	2.56	0.0316	0.0019	Dysphonia
Cerebrovascular disease	3.49e-136	31.5	2.52	0.0302	0.0018	Deglutition Disorders
Cerebrovascular disease	3.20e-124	32.5	3.75	0.0349	0.0042	Cataract
Cerebrovascular disease	2.38e-100	45.6	12.9	0.0376	0.0119	Headache
Cerebrovascular disease	2.72e-99	59.5	24.2	0.0419	0.0191	Dizziness
Cerebrovascular disease	1.10e-95	48.5	17.3	0.0361	0.0138	Senile Plaques
Cerebrovascular disease	2.69e-95	29.8	4.97	0.0293	0.0053	Vascular Diseases
Cerebrovascular disease	8.33e-93	28.1	4.53	0.0202	0.0030	Mydriasis
Cerebrovascular disease	1.63e-87	21.0	1.96	0.0345	0.0032	Diabetic Polyneuropathies
Cerebrovascular disease	2.85e-87	24.0	2.19	0.0256	0.0022	Retinal Diseases
Cerebrovascular disease	3.60e-87	22.6	2.12	0.0214	0.0018	Muscle Tension
Cerebrovascular disease	1.10e-81	19.4	0.89	0.0307	0.0011	Ataxia
Cerebrovascular disease	5.28e-81	46.1	19.1	0.0427	0.0183	Diabetes Mellitus
Cerebrovascular disease	1.32e-77	55.9	21.7	0.0388	0.0185	Increase in blood pressure
Cerebrovascular disease	3.48e-74	25.6	4.27	0.0218	0.0042	Numbness
Cerebrovascular disease	1.46e-73	65.5	32.6	0.0620	0.0352	Cerebrovascular accident
Cerebrovascular disease	2.76e-73	40.1	12.1	0.0361	0.0138	Cerebral Atherosclerosis
Cerebrovascular disease	7.39e-72	38.4	13.1	0.0305	0.0116	Plaque (lesion)
Cerebrovascular disease	1.76e-68	45.5	17.9	0.0616	0.0296	Diabetes Mellitus, Non-Insulin-Dependent
Cerebrovascular disease	2.38e-63	75.8	42.8	0.0639	0.0421	Atherosclerosis
Cerebrovascular disease	1.81e-62	41.5	15.5	0.0422	0.0184	Cyst
Cerebrovascular disease	4.65e-62	15.7	1.05	0.0143	0.0008	Diadochokinesia
Cerebrovascular disease	2.27e-56	16.1	1.72	0.0298	0.0029	Hypertensive crisis
Cerebrovascular disease	9.78e-56	37.4	14.6	0.0229	0.0099	Atrophic
Cerebrovascular disease	4.79e-55	14.4	1.76	0.0236	0.0028	Diabetic Nephropathy
Cerebrovascular disease	1.69e-54	18.5	3.18	0.0223	0.0043	Diabetes Mellitus, Insulin-Dependent
Cerebrovascular disease	3.92e-54	15.1	1.44	0.0145	0.0013	Changes in retinal vascular appearance
Cerebrovascular disease	1.84e-48	13.7	1.71	0.0169	0.0019	Peripheral Arterial Diseases
Cerebrovascular disease	9.59e-48	14.0	1.55	0.0151	0.0017	Presbyopia
Cerebrovascular disease	2.17e-47	19.2	4.43	0.0183	0.0045	Arthralgia
Cerebrovascular disease	2.37e-47	14.3	1.90	0.0190	0.0027	Ischemic stroke
Cerebrovascular disease	7.55e-46	17.7	3.61	0.0143	0.0032	Pain in lower limb
Cerebrovascular disease	9.52e-46	13.9	1.49	0.0099	0.0012	Blurred vision
Cerebrovascular disease	1.57e-45	26.7	8.58	0.0209	0.0081	Sclerosis
Cerebrovascular disease	2.71e-44	12.3	1.08	0.0150	0.0014	Polyneuropathy
Cerebrovascular disease	8.68e-44	10.0	0.62	0.0144	0.0006	Cerebral Infarction
Cerebrovascular disease	1.01e-43	12.9	1.71	0.0200	0.0027	Hemiparesis
Cerebrovascular disease	1.34e-43	20.3	6.02	0.0168	0.0050	Position of kidney
Cerebrovascular disease	1.74e-43	17.8	4.92	0.0210	0.0056	Chronic Kidney Diseases
Cerebrovascular disease	5.03e-43	13.2	1.66	0.0175	0.0024	Osteoporosis
Cerebrovascular disease	2.50e-42	15.0	2.07	0.0113	0.0020	Deglutition
Cerebrovascular disease	3.43e-41	9.28	0.52	0.0124	0.0005	Complications of Diabetes Mellitus
Cerebrovascular disease	5.22e-41	15.6	2.75	0.0134	0.0027	Pain in limb
Cerebrovascular disease	5.21e-40	72.7	42.8	0.0465	0.0320	Atrial Premature Complexes
Isolated cardiomyopathy	0.00e+00	94.5	17.3	0.2143	0.0202	Cardiomyopathies
Isolated cardiomyopathy	7.88e-113	34.0	13.0	0.0622	0.0123	Osteochondrosis
Isolated cardiomyopathy	1.81e-62	27.5	16.9	0.0453	0.0133	Palpitations
Isolated cardiomyopathy	1.24e-54	25.1	15.3	0.0363	0.0118	Gynecological history
Isolated cardiomyopathy	1.34e-52	20.3	9.12	0.0549	0.0143	Autoimmune thyroiditis
Isolated cardiomyopathy	2.66e-47	11.3	1.73	0.0336	0.0019	Dystrophy
Isolated cardiomyopathy	5.25e-39	8.92	1.17	0.0336	0.0016	Dystonia Disorders
Isolated cardiomyopathy	1.80e-37	19.2	10.7	0.0448	0.0162	Vertebrobasilar Insufficiency
Isolated cardiomyopathy	2.86e-31	20.3	11.4	0.0451	0.0181	Nodular Goiter
Isolated cardiomyopathy	4.36e-31	17.7	12.4	0.0267	0.0102	Unspecified Abortion
Isolated cardiomyopathy	1.10e-30	30.1	26.5	0.0399	0.0204	Pregnancy
Isolated cardiomyopathy	3.44e-27	19.4	16.5	0.0299	0.0129	Heart beat
Isolated cardiomyopathy	1.52e-26	22.7	18.4	0.0341	0.0164	Menopause present (finding)
Isolated cardiomyopathy	4.21e-25	12.5	6.77	0.0293	0.0093	Hypothyroidism
Isolated cardiomyopathy	8.47e-21	9.44	5.88	0.0177	0.0052	Pathologic Neovascularization
Isolated cardiomyopathy	1.59e-18	6.77	3.77	0.0214	0.0047	Myopia
Isolated cardiomyopathy	7.46e-18	7.50	3.33	0.0212	0.0059	Thyrotoxicosis
Isolated cardiomyopathy	2.91e-17	5.99	2.23	0.0177	0.0038	Mitral Valve Prolapse Syndrome
Isolated cardiomyopathy	6.84e-16	5.56	2.12	0.0154	0.0030	Early repolarization
Isolated cardiomyopathy	6.89e-16	4.13	0.92	0.0158	0.0019	Toxic diffuse goiter
Isolated cardiomyopathy	4.60e-15	7.67	4.07	0.0194	0.0065	Fibroid Tumor
Isolated cardiomyopathy	5.38e-15	4.82	2.50	0.0149	0.0027	Tinnitus
Isolated cardiomyopathy	1.16e-14	9.31	6.87	0.0236	0.0090	Ptosis
Isolated cardiomyopathy	1.20e-14	5.47	4.19	0.0151	0.0035	Vertigo
Isolated cardiomyopathy	1.10e-13	4.01	1.56	0.0160	0.0022	Tonsillitis
Isolated cardiomyopathy	1.55e-12	3.40	0.99	0.0092	0.0011	Menstrual cycle
Isolated cardiomyopathy	5.13e-12	3.01	0.62	0.0101	0.0013	Graves Disease
Isolated cardiomyopathy	1.73e-11	5.73	3.14	0.0160	0.0050	Paroxysmal supraventricular tachycardia
Isolated cardiomyopathy	1.32e-10	7.67	5.52	0.0142	0.0063	Scheuermann's Disease
Isolated cardiomyopathy	4.23e-10	3.06	0.92	0.0080	0.0013	Myoma
Isolated cardiomyopathy	2.63e-09	7.71	6.75	0.0214	0.0102	Myocarditis
Acute myocardial infarction	0.00e+00	91.6	23.0	0.1306	0.0199	Acute myocardial infarction
Acute myocardial infarction	0.00e+00	99.1	39.8	0.1759	0.0463	Myocardial Infarction
Acute myocardial infarction	4.25e-296	82.1	10.1	0.1262	0.0110	Acute Coronary Syndrome
Acute myocardial infarction	1.31e-289	99.0	64.7	0.1082	0.0589	Coronary heart disease
Acute myocardial infarction	2.53e-271	96.9	54.3	0.1021	0.0470	Myocardial Ischemia
Acute myocardial infarction	9.30e-227	71.8	7.31	0.1261	0.0073	Infarction
Acute myocardial infarction	3.36e-208	95.4	64.2	0.0859	0.0453	Sinus rhythm
Acute myocardial infarction	1.74e-196	74.7	23.7	0.0943	0.0230	Akinesia
Acute myocardial infarction	1.74e-183	87.1	50.0	0.1116	0.0503	Stenosis
Acute myocardial infarction	1.18e-179	83.5	37.6	0.0610	0.0231	Systemic arterial pressure
Acute myocardial infarction	6.61e-159	55.0	4.35	0.0987	0.0044	ST segment elevation (finding)
Acute myocardial infarction	5.87e-149	62.5	17.0	0.0449	0.0100	Hepatitis B
Acute myocardial infarction	1.10e-138	49.0	5.06	0.0883	0.0056	Left-Sided Heart Failure
Acute myocardial infarction	3.51e-131	93.5	61.5	0.0702	0.0423	Blood flow
Acute myocardial infarction	4.12e-121	85.0	49.9	0.0757	0.0391	Cardiac Arrhythmia
Acute myocardial infarction	2.92e-116	70.1	34.0	0.0540	0.0212	Wakefulness
Acute myocardial infarction	1.59e-114	82.5	45.5	0.0652	0.0331	Atrial Premature Complexes
Acute myocardial infarction	2.51e-69	27.0	1.30	0.0789	0.0022	Subendocardial myocardial infarction
Acute myocardial infarction	6.86e-68	96.4	80.3	0.0733	0.0543	Heart failure
Acute myocardial infarction	1.97e-65	46.9	19.3	0.0367	0.0125	Coronary Stenosis
Acute myocardial infarction	9.85e-57	65.6	38.1	0.0601	0.0329	Hypokinesia
Acute myocardial infarction	1.82e-53	55.7	34.4	0.0361	0.0169	Peripheral edema
Acute myocardial infarction	7.07e-44	43.9	23.5	0.0629	0.0265	Dysplasia
Acute myocardial infarction	6.02e-43	64.2	42.0	0.0406	0.0241	Peristalsis
Acute myocardial infarction	1.50e-42	77.3	53.2	0.0677	0.0458	Premature ventricular contractions
Acute myocardial infarction	6.16e-38	28.1	12.4	0.0395	0.0110	Thrombosis
Acute myocardial infarction	9.86e-38	34.9	20.2	0.0287	0.0116	Finding of blood glucose level
Acute myocardial infarction	5.66e-37	33.9	17.4	0.0332	0.0135	Respiratory Insufficiency
Acute myocardial infarction	7.25e-34	17.7	3.41	0.0240	0.0034	Necrosis
Acute myocardial infarction	5.93e-33	25.5	11.9	0.0230	0.0074	Finding of sodium level
Acute myocardial infarction	1.01e-31	51.5	34.0	0.0427	0.0240	Chest Pain
Acute myocardial infarction	2.77e-31	30.9	16.2	0.0428	0.0175	Chronic myocardial ischemia
Acute myocardial infarction	6.00e-31	40.6	23.5	0.0331	0.0164	Bradycardia
Acute myocardial infarction	5.34e-30	36.8	23.9	0.0307	0.0147	Urination
Acute myocardial infarction	1.20e-29	25.4	11.1	0.0204	0.0075	Urea level - finding
Acute myocardial infarction	8.63e-29	31.4	19.8	0.0283	0.0126	Finding of creatinine level
Acute myocardial infarction	5.71e-26	20.2	8.62	0.0382	0.0117	Bronchitis, Chronic
Acute myocardial infarction	2.82e-24	35.3	22.1	0.0245	0.0130	Supraventricular arrhythmia
Acute myocardial infarction	2.37e-23	19.0	8.25	0.0276	0.0078	Hematoma
Acute myocardial infarction	4.93e-23	23.9	10.5	0.0214	0.0089	Cardiac rhythm type
Acute myocardial infarction	1.23e-22	39.7	25.0	0.0273	0.0157	Ventricular arrhythmia
Acute myocardial infarction	1.88e-21	34.4	22.3	0.0328	0.0173	Pain of sternum
Acute myocardial infarction	9.50e-21	17.5	7.84	0.0275	0.0093	Stricture of artery
Acute myocardial infarction	3.98e-20	20.7	11.3	0.0182	0.0073	Finding of potassium level
Acute myocardial infarction	8.17e-20	11.0	3.05	0.0186	0.0037	Vasodilation
Acute myocardial infarction	1.45e-19	24.4	14.6	0.0322	0.0140	Thrombus
Acute myocardial infarction	6.98e-19	19.5	10.5	0.0335	0.0120	Glucose level - finding
Acute myocardial infarction	4.93e-18	10.7	3.03	0.0137	0.0028	Mitral valve area
Acute myocardial infarction	1.48e-17	16.0	7.41	0.0131	0.0050	Albumin level - finding
Acute myocardial infarction	2.38e-17	47.5	33.6	0.0519	0.0347	Dyslipidemias
Unstable angina	0.00e+00	99.2	11.1	0.2311	0.0127	Angina, Unstable
Unstable angina	2.69e-296	96.1	52.6	0.1227	0.0595	Angina Pectoris
Unstable angina	1.87e-291	95.3	53.8	0.0977	0.0466	Myocardial Ischemia
Unstable angina	5.71e-288	98.6	64.2	0.1035	0.0585	Coronary heart disease
Unstable angina	1.78e-224	71.0	10.2	0.1050	0.0114	Acute Coronary Syndrome
Unstable angina	1.94e-153	49.8	3.41	0.0844	0.0041	Progressive Angina
Unstable angina	8.16e-144	91.3	63.8	0.0765	0.0453	Sinus rhythm
Unstable angina	2.16e-116	54.8	17.0	0.0395	0.0100	Hepatitis B
Unstable angina	8.35e-116	80.1	49.8	0.0945	0.0505	Stenosis
Unstable angina	5.64e-109	86.6	61.9	0.0730	0.0433	Pain
Unstable angina	6.28e-109	72.5	37.7	0.0509	0.0233	Systemic arterial pressure
Unstable angina	1.41e-102	79.7	45.2	0.0621	0.0329	Atrial Premature Complexes
Unstable angina	1.73e-101	81.1	49.6	0.0717	0.0388	Cardiac Arrhythmia
Unstable angina	7.71e-101	97.5	78.5	0.0944	0.0694	Hypertensive disease
Unstable angina	3.65e-100	64.9	32.9	0.0576	0.0230	Chest Pain
Unstable angina	8.28e-96	54.7	21.0	0.0506	0.0161	Pain of sternum
Unstable angina	9.43e-83	63.4	33.9	0.0457	0.0214	Wakefulness
Unstable angina	2.12e-77	50.2	20.9	0.0516	0.0179	Exercise-induced angina
Unstable angina	9.24e-70	58.8	24.2	0.0538	0.0232	Acute myocardial infarction
Unstable angina	5.16e-64	50.3	22.7	0.0390	0.0159	Bradycardia
Unstable angina	1.18e-61	45.2	19.1	0.0329	0.0125	Coronary Stenosis
Unstable angina	1.03e-52	85.9	61.4	0.0605	0.0424	Blood flow
Unstable angina	1.88e-51	65.5	41.0	0.0839	0.0501	Myocardial Infarction
Unstable angina	1.59e-50	41.8	20.1	0.0406	0.0162	H/O: hypertension
Unstable angina	3.25e-44	77.6	52.7	0.0667	0.0454	Premature ventricular contractions
Unstable angina	6.54e-42	97.7	79.7	0.0684	0.0541	Heart failure
Unstable angina	2.20e-41	59.7	38.1	0.0556	0.0328	Hypokinesia
Unstable angina	7.37e-41	33.3	15.3	0.0371	0.0139	Cardiovascular Diseases
Unstable angina	8.02e-40	28.2	11.6	0.0248	0.0079	Cholesterol level test result
Unstable angina	4.27e-39	44.8	24.8	0.0493	0.0249	Akinesia
Unstable angina	8.11e-37	33.7	17.2	0.0317	0.0133	Respiratory Insufficiency
Unstable angina	1.69e-36	19.4	4.64	0.0393	0.0083	Restenosis
Unstable angina	2.95e-30	39.9	23.5	0.0520	0.0267	Dysplasia
Unstable angina	1.19e-29	52.0	33.1	0.0556	0.0342	Dyslipidemias
Unstable angina	4.16e-25	51.8	35.2	0.0371	0.0236	Diastolic dysfunction
Unstable angina	3.82e-23	39.4	24.8	0.0270	0.0156	Ventricular arrhythmia
Unstable angina	3.83e-23	35.3	21.9	0.0231	0.0129	Supraventricular arrhythmia
Unstable angina	1.28e-22	94.5	79.2	0.0723	0.0610	Chronic heart failure
Unstable angina	1.42e-22	10.2	1.19	0.0147	0.0015	Rest pain
Unstable angina	1.60e-22	42.0	26.1	0.0445	0.0264	Hypertensive heart disease
Unstable angina	9.57e-22	18.5	7.68	0.0255	0.0093	Stricture of artery
Unstable angina	1.36e-21	28.7	14.7	0.0297	0.0143	Ischemia
Unstable angina	2.73e-21	12.1	2.92	0.0167	0.0037	Vasodilation
Unstable angina	4.08e-20	12.7	3.34	0.0178	0.0039	Pain, Burning
Unstable angina	2.47e-19	31.0	16.7	0.0263	0.0144	Coronary Artery Disease
Unstable angina	4.03e-19	19.6	9.13	0.0231	0.0095	ST segment depression (finding)
Unstable angina	4.18e-18	21.4	11.9	0.0163	0.0077	Finding of sodium level
Unstable angina	7.75e-18	78.1	60.1	0.0419	0.0330	Edema
Unstable angina	2.29e-17	63.5	46.3	0.0598	0.0447	Atherosclerosis
Unstable angina	5.68e-17	52.7	36.7	0.0387	0.0271	Premature Cardiac Complex
Hypertrophic cardiomyopathy	0.00e+00	100.	2.58	0.4097	0.0040	Hypertrophic Cardiomyopathy
Hypertrophic cardiomyopathy	1.15e-86	73.2	52.8	0.0727	0.0345	Left Ventricular Hypertrophy
Hypertrophic cardiomyopathy	8.96e-82	45.5	19.3	0.0641	0.0138	Hypertrophy
Hypertrophic cardiomyopathy	2.88e-70	27.1	0.60	0.0913	0.0011	Hypertrophic cardiomyopathy without obstruction
Hypertrophic cardiomyopathy	3.00e-63	77.1	60.6	0.0716	0.0426	Mitral Valve Insufficiency
Hypertrophic cardiomyopathy	1.19e-62	55.3	35.5	0.0545	0.0231	Diastolic dysfunction
Hypertrophic cardiomyopathy	2.85e-41	48.5	34.2	0.0438	0.0213	Pulmonary Valve Insufficiency
Hypertrophic cardiomyopathy	2.02e-30	13.5	0.44	0.0296	0.0006	Asymmetric hypertrophy
Hypertrophic cardiomyopathy	2.31e-30	34.0	22.9	0.0376	0.0155	Heart murmur
Hypertrophic cardiomyopathy	4.24e-27	67.9	58.4	0.0541	0.0375	Tricuspid Valve Insufficiency
Hypertrophic cardiomyopathy	1.60e-25	26.1	14.5	0.0307	0.0118	Concentric hypertrophy
Hypertrophic cardiomyopathy	4.20e-24	10.5	0.81	0.0221	0.0012	Cardiomyopathies, Primary
Hypertrophic cardiomyopathy	1.07e-23	9.92	0.22	0.0308	0.0004	Dynamic obstruction
Hypertrophic cardiomyopathy	5.32e-17	16.9	8.95	0.0262	0.0089	Syncope
Hypertrophic cardiomyopathy	6.22e-15	31.7	29.4	0.0287	0.0170	Muscle Rigidity
Hypertrophic cardiomyopathy	2.91e-14	33.7	28.1	0.0353	0.0213	Dizziness
Hypertrophic cardiomyopathy	6.02e-13	28.3	22.0	0.0452	0.0269	Hyperlipidemia
Hypertrophic cardiomyopathy	1.28e-12	43.0	38.9	0.0429	0.0291	Overweight
Hypertrophic cardiomyopathy	2.89e-11	5.78	0.77	0.0162	0.0015	Subaortic stenosis
Hypertrophic cardiomyopathy	1.07e-10	19.5	15.2	0.0364	0.0196	Tachycardia, Ventricular
Aortic valve disease	0.00e+00	80.3	20.2	0.0891	0.0160	Calcinosis
Aortic valve disease	0.00e+00	76.1	2.33	0.0736	0.0017	Heart Neoplasm
Aortic valve disease	0.00e+00	74.6	8.23	0.1421	0.0113	Aortic Valve Stenosis
Aortic valve disease	0.00e+00	88.9	27.4	0.0917	0.0205	Aortic Valve Insufficiency
Aortic valve disease	0.00e+00	76.7	2.36	0.0740	0.0017	Heart valve disease
Aortic valve disease	1.16e-289	85.5	33.7	0.0654	0.0256	Color of urine
Aortic valve disease	4.19e-268	74.1	16.8	0.0580	0.0144	Cardiac index
Aortic valve disease	1.72e-257	76.1	21.5	0.0610	0.0182	Central venous pressure finding
Aortic valve disease	6.34e-249	71.3	17.2	0.0341	0.0096	Cardiac activity
Aortic valve disease	9.43e-248	96.4	59.1	0.0664	0.0408	Blood flow
Aortic valve disease	3.67e-208	66.1	16.6	0.0523	0.0137	Pulmonary artery pressure
Aortic valve disease	2.00e-206	47.2	1.38	0.0793	0.0018	Aortic valve disorder
Aortic valve disease	4.19e-200	71.3	24.4	0.0507	0.0173	effusion
Aortic valve disease	4.57e-191	85.6	38.9	0.0449	0.0228	Peristalsis
Aortic valve disease	3.65e-190	91.2	50.8	0.0545	0.0317	Weakness
Aortic valve disease	4.43e-183	83.1	40.7	0.0403	0.0196	Hemostatic function
Aortic valve disease	1.34e-182	60.6	15.8	0.0497	0.0120	Fibrosis
Aortic valve disease	1.13e-176	89.6	49.7	0.0585	0.0336	Left Ventricular Hypertrophy
Aortic valve disease	2.49e-169	47.2	5.75	0.0426	0.0049	Fibrous ring
Aortic valve disease	4.51e-153	92.6	57.4	0.0676	0.0410	Mitral Valve Insufficiency
Aortic valve disease	4.79e-149	66.5	25.5	0.0591	0.0227	Pulmonary Hypertension
Aortic valve disease	1.55e-118	63.8	26.5	0.0642	0.0290	Cerebrovascular Disorders
Aortic valve disease	1.93e-115	84.8	48.0	0.0812	0.0497	Stenosis
Aortic valve disease	4.69e-114	60.0	20.1	0.0364	0.0146	Heart murmur
Aortic valve disease	1.03e-112	41.6	8.27	0.0480	0.0112	Postpericardiotomy Syndrome
Aortic valve disease	9.14e-112	50.7	15.3	0.0417	0.0134	Hypoventilation
Aortic valve disease	1.18e-109	89.8	47.7	0.0488	0.0305	Diuresis
Aortic valve disease	1.83e-104	89.7	55.0	0.0555	0.0360	Tricuspid Valve Insufficiency
Aortic valve disease	9.73e-100	26.4	1.34	0.0607	0.0029	Bicuspid aortic valve
Aortic valve disease	1.79e-95	24.6	1.44	0.0585	0.0028	Chronic rheumatic heart disease
Aortic valve disease	1.86e-94	30.5	2.88	0.0401	0.0033	Infective endocarditis
Aortic valve disease	5.49e-93	34.6	6.45	0.0224	0.0049	Diaphragmatic breathing
Aortic valve disease	2.15e-87	54.9	19.4	0.0359	0.0153	Systolic Murmurs
Aortic valve disease	8.11e-85	23.8	1.39	0.0468	0.0021	Mitral Valve Stenosis
Aortic valve disease	4.21e-82	27.8	3.22	0.0303	0.0038	Idiopathic pulmonary arterial hypertension
Aortic valve disease	9.23e-67	45.7	19.8	0.0300	0.0127	Bilirubin level result
Aortic valve disease	3.06e-62	70.8	35.8	0.0564	0.0341	Chronic gastritis
Aortic valve disease	2.34e-59	56.5	21.7	0.0481	0.0249	Heart Diseases
Aortic valve disease	3.21e-57	54.7	26.9	0.0644	0.0353	Atrial Fibrillation
Aortic valve disease	3.31e-57	24.3	5.57	0.0323	0.0073	Atherosclerosis of aorta
Aortic valve disease	4.31e-54	34.8	10.7	0.0341	0.0130	Congenital Heart Defects
Aortic valve disease	3.38e-53	63.0	33.0	0.0398	0.0237	Cardiac conduction
Aortic valve disease	1.34e-52	41.8	17.8	0.0297	0.0135	Leukocytosis
Aortic valve disease	1.54e-52	17.1	2.06	0.0221	0.0022	Rheumatism
Aortic valve disease	4.43e-52	29.9	9.76	0.0203	0.0070	Wound Healing
Aortic valve disease	1.16e-49	37.3	15.3	0.0238	0.0103	Atrophic
Aortic valve disease	9.01e-47	19.7	3.91	0.0143	0.0034	Pericardial friction rub
Aortic valve disease	3.04e-44	39.0	16.8	0.0258	0.0120	Hemorrhage
Aortic valve disease	8.31e-44	12.8	0.72	0.0225	0.0010	Diseases of mitral valve
Aortic valve disease	1.04e-43	22.0	7.03	0.0212	0.0059	Infertility
Decompensated CHF	1.92e-300	63.3	7.80	0.0614	0.0075	Decompensation
Decompensated CHF	1.50e-270	78.8	23.7	0.0628	0.0217	Pulmonary Hypertension
Decompensated CHF	3.80e-246	80.4	24.9	0.0530	0.0179	Swelling
Decompensated CHF	1.12e-223	53.2	4.37	0.0569	0.0055	Pulmonary Embolism
Decompensated CHF	4.47e-219	49.3	3.80	0.0594	0.0047	Cardiac asthma
Decompensated CHF	1.34e-211	52.4	5.51	0.0612	0.0064	Hydrothorax
Decompensated CHF	1.78e-187	87.2	46.9	0.0534	0.0295	Diuresis
Decompensated CHF	9.78e-186	45.3	3.10	0.0586	0.0041	Ascites
Decompensated CHF	2.36e-178	43.9	3.35	0.0465	0.0041	Thromboembolism
Decompensated CHF	3.52e-176	44.2	3.28	0.0493	0.0044	Pulmonary Thromboembolisms
Decompensated CHF	3.04e-157	93.0	53.7	0.0569	0.0352	Tricuspid Valve Insufficiency
Decompensated CHF	3.61e-145	68.9	23.8	0.0418	0.0174	effusion
Decompensated CHF	3.75e-143	46.7	8.37	0.0357	0.0083	Cardiomegaly
Decompensated CHF	9.88e-132	47.6	9.69	0.0316	0.0075	Hepatomegaly
Decompensated CHF	1.68e-113	57.4	18.6	0.0348	0.0140	Hypotension
Decompensated CHF	3.97e-112	92.8	56.5	0.0471	0.0313	Edema
Decompensated CHF	3.90e-111	41.9	8.96	0.0373	0.0093	Respiratory Failure
Decompensated CHF	2.80e-110	52.6	16.9	0.0298	0.0115	Finding of creatinine level
Decompensated CHF	1.71e-105	43.2	8.26	0.0256	0.0067	Acrocyanosis
Decompensated CHF	4.48e-105	47.2	11.8	0.0406	0.0121	Thrombus
Decompensated CHF	2.29e-103	25.3	1.26	0.0277	0.0014	Multiple Organ Failure
Decompensated CHF	2.94e-102	59.6	21.2	0.0348	0.0153	Coughing
Decompensated CHF	5.00e-102	98.1	63.6	0.0615	0.0444	Dyspnea
Decompensated CHF	5.30e-102	32.1	4.70	0.0204	0.0034	Inflammation
Decompensated CHF	5.86e-101	57.7	20.9	0.0310	0.0136	Urination
Decompensated CHF	1.63e-88	29.5	4.24	0.0226	0.0037	Lymphadenopathy
Decompensated CHF	1.82e-88	39.9	9.33	0.0285	0.0083	Pathological Dilatation
Decompensated CHF	1.85e-86	24.2	1.99	0.0200	0.0019	Azotemia
Decompensated CHF	4.05e-86	66.9	29.2	0.0329	0.0177	Wheezing
Decompensated CHF	1.02e-85	25.8	2.41	0.0320	0.0034	Pericardial effusion - noninflammatory
Decompensated CHF	9.42e-85	38.8	8.57	0.0249	0.0070	Dry cough
Decompensated CHF	3.52e-83	35.4	6.53	0.0162	0.0047	Under local anesthesia
Decompensated CHF	1.03e-82	54.2	16.9	0.0279	0.0120	Cyanosis
Decompensated CHF	1.52e-81	20.2	0.71	0.0274	0.0010	Pulmonary Vascular Resistance
Decompensated CHF	3.06e-81	24.0	2.18	0.0205	0.0025	Kidney Failure
Decompensated CHF	7.00e-81	45.0	12.3	0.0441	0.0175	Tachycardia, Ventricular
Decompensated CHF	7.19e-80	30.3	4.29	0.0227	0.0046	Asphyxia
Decompensated CHF	4.95e-79	49.5	17.7	0.0245	0.0109	Finding of blood glucose level
Decompensated CHF	3.34e-77	41.7	12.0	0.0227	0.0082	Hyperemia
Decompensated CHF	2.60e-76	92.8	56.3	0.0575	0.0410	Mitral Valve Insufficiency
Decompensated CHF	8.18e-72	56.1	22.2	0.0285	0.0147	Ventricular arrhythmia
Decompensated CHF	1.56e-71	36.7	8.09	0.0280	0.0092	Finding of acid-base balance
Decompensated CHF	9.50e-71	47.1	16.9	0.0292	0.0132	Leukocytosis
Decompensated CHF	2.73e-70	71.5	31.0	0.0268	0.0163	Peripheral edema
Decompensated CHF	7.69e-70	23.7	3.04	0.0165	0.0029	Hypokalemia
Decompensated CHF	2.42e-69	28.9	5.46	0.0193	0.0049	Position of kidney
Decompensated CHF	1.24e-68	25.5	4.41	0.0254	0.0054	Chronic Kidney Diseases
Decompensated CHF	4.64e-67	34.9	10.2	0.0197	0.0069	Finding of sodium level
Decompensated CHF	3.29e-66	29.6	6.49	0.0308	0.0092	Paroxysmal ventricular tachycardia
Decompensated CHF	1.06e-65	17.3	0.73	0.0229	0.0012	Recurrent pulmonary embolism
Atrial fibrillation	0.00e+00	95.7	24.3	0.1632	0.0288	Atrial Fibrillation
Atrial fibrillation	9.95e-308	68.7	4.65	0.1187	0.0049	Atrial fibrillation and flutter
Atrial fibrillation	2.36e-187	60.4	12.5	0.0874	0.0160	Paroxysmal atrial fibrillation
Atrial fibrillation	2.43e-185	87.9	50.8	0.0838	0.0433	Premature ventricular contractions
Atrial fibrillation	1.17e-174	53.1	7.79	0.0817	0.0089	Atrial Flutter
Atrial fibrillation	3.52e-167	85.2	48.1	0.0729	0.0377	Cardiac Arrhythmia
Atrial fibrillation	6.15e-148	71.8	34.6	0.0589	0.0251	Premature Cardiac Complex
Atrial fibrillation	1.82e-136	93.1	65.4	0.0704	0.0447	Dyspnea
Atrial fibrillation	7.18e-129	54.6	20.1	0.0369	0.0116	Supraventricular arrhythmia
Atrial fibrillation	1.34e-124	37.9	3.69	0.0584	0.0043	Persistent atrial fibrillation
Atrial fibrillation	6.03e-100	57.9	24.1	0.0438	0.0175	Tachycardia
Atrial fibrillation	2.75e-87	97.3	77.6	0.0778	0.0596	Chronic heart failure
Atrial fibrillation	5.12e-84	29.8	4.08	0.0316	0.0037	Irregular heart beat
Atrial fibrillation	4.58e-81	28.4	3.82	0.0390	0.0047	Permanent atrial fibrillation
Atrial fibrillation	1.38e-80	85.2	58.2	0.0639	0.0415	Mitral Valve Insufficiency
Atrial fibrillation	3.26e-76	30.6	7.39	0.0237	0.0044	Under local anesthesia
Atrial fibrillation	1.90e-74	50.3	23.5	0.0342	0.0147	Ventricular arrhythmia
Atrial fibrillation	2.61e-74	38.6	13.4	0.0545	0.0175	Tachycardia, Ventricular
Atrial fibrillation	3.07e-71	44.0	15.3	0.0362	0.0131	Heart beat
Atrial fibrillation	3.88e-71	47.0	16.2	0.0375	0.0148	Palpitations
Atrial fibrillation	1.52e-69	80.2	56.0	0.0562	0.0361	Tricuspid Valve Insufficiency
Atrial fibrillation	7.70e-62	59.8	33.2	0.0382	0.0212	Wakefulness
Atrial fibrillation	4.34e-59	18.5	1.33	0.0201	0.0013	Ablation frequency
Atrial fibrillation	9.78e-59	34.8	12.5	0.0397	0.0140	Slow shallow breathing
Atrial fibrillation	1.83e-58	23.2	3.60	0.0262	0.0034	Fibrillation
Atrial fibrillation	1.14e-56	35.5	13.5	0.0435	0.0163	Apnea
Atrial fibrillation	1.14e-54	82.5	58.6	0.0467	0.0320	Edema
Atrial fibrillation	9.45e-54	51.8	26.8	0.0464	0.0238	Pulmonary Hypertension
Atrial fibrillation	4.23e-47	24.8	7.27	0.0340	0.0095	Paroxysmal ventricular tachycardia
Atrial fibrillation	6.22e-46	58.1	33.0	0.0279	0.0167	Peripheral edema
Atrial fibrillation	2.11e-45	35.5	16.5	0.0299	0.0130	Respiratory Insufficiency
Atrial fibrillation	2.74e-44	43.3	22.5	0.0321	0.0158	Bradycardia
Atrial fibrillation	6.91e-44	56.8	33.7	0.0410	0.0237	Cardiac conduction
Atrial fibrillation	5.93e-42	36.0	13.3	0.0320	0.0133	Thrombus
Atrial fibrillation	4.68e-41	26.7	9.86	0.0239	0.0082	Cardiac rhythm type
Atrial fibrillation	6.63e-40	15.7	2.92	0.0125	0.0022	Post-op diagnosis
Atrial fibrillation	2.52e-38	50.8	27.5	0.0579	0.0334	Varicosity
Atrial fibrillation	5.16e-38	25.4	8.95	0.0233	0.0079	Sleep Apnea, Obstructive
Atrial fibrillation	1.91e-35	55.5	32.5	0.0337	0.0210	Pulmonary Valve Insufficiency
Atrial fibrillation	2.99e-33	47.6	28.4	0.0353	0.0199	Swelling
Atrial fibrillation	2.54e-32	58.9	37.2	0.0494	0.0324	Hypokinesia
Atrial fibrillation	1.92e-31	65.6	45.0	0.0442	0.0302	Stomach Diseases
Atrial fibrillation	8.28e-30	48.3	26.3	0.0341	0.0205	Dizziness
Atrial fibrillation	2.57e-29	70.7	52.5	0.0454	0.0325	Weakness
Atrial fibrillation	8.12e-27	11.5	2.57	0.0230	0.0041	Sick Sinus Syndrome
Atrial fibrillation	2.59e-26	9.46	0.99	0.0155	0.0015	Paroxysmal atrial flutter
Atrial fibrillation	5.15e-26	24.3	11.4	0.0249	0.0109	Decompensation
Atrial fibrillation	7.43e-26	23.2	11.0	0.0213	0.0092	Pathological Dilatation
Atrial fibrillation	1.17e-25	15.6	4.62	0.0227	0.0072	Subclinical hypothyroidism
Atrial fibrillation	1.68e-25	15.6	4.31	0.0167	0.0050	Ventricular Fibrillation
Cardiac surgery	0.00e+00	90.6	12.9	0.0894	0.0095	Cardiac index
Cardiac surgery	0.00e+00	95.3	35.3	0.0631	0.0196	Peristalsis
Cardiac surgery	0.00e+00	72.6	23.7	0.0892	0.0246	Cerebrovascular Disorders
Cardiac surgery	0.00e+00	98.2	29.8	0.0917	0.0210	Color of urine
Cardiac surgery	0.00e+00	58.6	5.30	0.0883	0.0056	Postpericardiotomy Syndrome
Cardiac surgery	0.00e+00	91.4	17.7	0.0925	0.0132	Central venous pressure finding
Cardiac surgery	0.00e+00	61.7	12.1	0.0671	0.0090	Coronary Artery Disease
Cardiac surgery	0.00e+00	76.9	21.7	0.0714	0.0136	effusion
Cardiac surgery	0.00e+00	79.3	14.3	0.0479	0.0071	Cardiac activity
Cardiac surgery	0.00e+00	78.5	13.3	0.0786	0.0095	Pulmonary artery pressure
Cardiac surgery	0.00e+00	89.3	44.3	0.0711	0.0337	Lesion
Cardiac surgery	0.00e+00	98.9	55.9	0.0781	0.0377	Blood flow
Cardiac surgery	0.00e+00	96.8	47.5	0.0652	0.0290	Weakness
Cardiac surgery	0.00e+00	66.1	12.2	0.0716	0.0091	Hypoventilation
Cardiac surgery	0.00e+00	98.9	48.9	0.0987	0.0418	Myocardial Ischemia
Cardiac surgery	0.00e+00	86.1	37.9	0.0469	0.0178	Hemostatic function
Cardiac surgery	0.00e+00	99.3	58.6	0.0774	0.0415	Sinus rhythm
Cardiac surgery	0.00e+00	98.3	39.7	0.1165	0.0361	Atherosclerosis
Cardiac surgery	0.00e+00	99.3	47.6	0.1379	0.0521	Angina Pectoris
Cardiac surgery	0.00e+00	75.8	4.06	0.0589	0.0021	Anastomosis
Cardiac surgery	0.00e+00	99.5	59.3	0.0966	0.0542	Coronary heart disease
Cardiac surgery	0.00e+00	95.6	44.4	0.1117	0.0442	Stenosis
Cardiac surgery	3.08e-274	78.0	36.6	0.1009	0.0443	Myocardial Infarction
Cardiac surgery	1.95e-256	94.8	44.5	0.0547	0.0284	Diuresis
Cardiac surgery	3.93e-239	74.8	33.3	0.0758	0.0305	Chronic gastritis
Cardiac surgery	5.86e-236	56.9	18.6	0.0607	0.0136	Decompression Sickness
Cardiac surgery	4.03e-220	56.8	19.8	0.0783	0.0215	Dysplasia
Cardiac surgery	1.99e-210	94.0	57.0	0.0664	0.0404	Pain
Cardiac surgery	1.30e-199	51.2	15.6	0.0468	0.0109	Leukocytosis
Cardiac surgery	8.96e-193	65.2	29.3	0.0731	0.0298	Dyslipidemias
Cardiac surgery	6.40e-192	81.9	47.8	0.0592	0.0318	Left Ventricular Hypertrophy
Cardiac surgery	4.09e-166	54.9	18.0	0.0470	0.0159	Exercise-induced angina
Cardiac surgery	2.20e-159	40.2	6.72	0.0507	0.0088	Surgical fistula
Cardiac surgery	1.57e-155	33.8	5.50	0.0275	0.0037	Diaphragmatic breathing
Cardiac surgery	1.99e-145	32.2	6.08	0.0267	0.0035	Moderate pain
Cardiac surgery	6.00e-139	44.7	18.5	0.0377	0.0110	Bilirubin level result
Cardiac surgery	7.81e-134	37.5	10.4	0.0388	0.0082	Pleural Diseases
Cardiac surgery	1.33e-124	98.7	73.7	0.0868	0.0656	Hypertensive disease
Cardiac surgery	2.10e-124	32.7	8.57	0.0281	0.0055	Wound Healing
Cardiac surgery	2.68e-122	25.0	2.78	0.0229	0.0021	Pericardial friction rub
Cardiac surgery	2.84e-119	37.9	11.9	0.0448	0.0125	Cerebral Atherosclerosis
Cardiac surgery	2.85e-116	98.2	74.3	0.0750	0.0572	Chronic heart failure
Cardiac surgery	6.07e-112	43.0	13.3	0.0437	0.0150	Chronic myocardial ischemia
Cardiac surgery	6.60e-105	35.1	10.7	0.0261	0.0074	Cardiac Arrest
Cardiac surgery	1.40e-88	58.9	31.0	0.0296	0.0156	Peripheral edema
Cardiac surgery	7.45e-87	39.3	17.7	0.0351	0.0135	Senile Plaques
Cardiac surgery	7.14e-81	17.6	2.82	0.0158	0.0018	Dry tongue
Cardiac surgery	5.59e-80	44.8	19.3	0.0344	0.0153	Pain of sternum
Cardiac surgery	1.85e-77	47.7	22.5	0.0465	0.0213	Acute myocardial infarction
Pediatric cardiomyopathy	2.70e-174	86.1	24.9	0.1084	0.0244	Birth
Pediatric cardiomyopathy	4.49e-150	94.7	51.2	0.1015	0.0397	Cardiac Arrhythmia
Pediatric cardiomyopathy	1.50e-142	85.2	26.8	0.0844	0.0216	Pregnancy
Pediatric cardiomyopathy	6.20e-125	71.6	13.1	0.0855	0.0119	Childbirth
Pediatric cardiomyopathy	1.15e-117	89.1	23.2	0.1071	0.0363	Cardiomyopathies
Pediatric cardiomyopathy	5.90e-116	69.6	5.44	0.1068	0.0090	Myocarditis
Pediatric cardiomyopathy	1.67e-104	57.3	2.88	0.0806	0.0025	Endocarditis
Pediatric cardiomyopathy	2.42e-101	57.5	1.68	0.0838	0.0024	Pericarditis
Pediatric cardiomyopathy	9.46e-101	54.7	0.87	0.0809	0.0010	Myocardial dysfunction
Pediatric cardiomyopathy	1.62e-95	66.1	15.7	0.0646	0.0145	Viral respiratory infection
Pediatric cardiomyopathy	1.05e-92	52.2	4.60	0.0664	0.0047	Communicable Diseases
Pediatric cardiomyopathy	5.58e-91	53.2	5.39	0.0634	0.0063	Respiration Disorders
Pediatric cardiomyopathy	2.48e-84	48.0	2.77	0.0759	0.0041	Hereditary Diseases
Pediatric cardiomyopathy	6.24e-83	75.4	35.1	0.0631	0.0220	Wakefulness
Pediatric cardiomyopathy	4.95e-78	58.1	8.80	0.0705	0.0084	Sinus Arrhythmia
Pediatric cardiomyopathy	4.34e-76	55.4	10.0	0.0518	0.0084	Cardiac rhythm type
Pediatric cardiomyopathy	5.47e-75	94.0	66.0	0.0813	0.0470	Sinus rhythm
Pediatric cardiomyopathy	1.06e-66	75.0	35.4	0.0568	0.0249	Cardiac conduction
Pediatric cardiomyopathy	9.96e-66	66.1	25.0	0.0478	0.0157	Ventricular arrhythmia
Pediatric cardiomyopathy	2.71e-62	69.7	33.0	0.0602	0.0248	Esophageal Diseases
Pediatric cardiomyopathy	1.88e-55	33.6	1.38	0.0445	0.0017	Primigravida
Pediatric cardiomyopathy	6.00e-52	70.8	36.5	0.0592	0.0282	Hernia
Pediatric cardiomyopathy	1.02e-51	54.6	21.8	0.0470	0.0165	Systolic Murmurs
Pediatric cardiomyopathy	1.20e-50	37.8	3.44	0.0383	0.0051	Newborn (finding)
Pediatric cardiomyopathy	4.01e-49	58.3	26.4	0.0543	0.0189	Tachycardia
Pediatric cardiomyopathy	7.93e-46	34.0	3.74	0.0363	0.0032	Acclimatization
Pediatric cardiomyopathy	1.55e-43	34.3	5.92	0.0506	0.0064	Premature Birth
Pediatric cardiomyopathy	1.89e-38	45.3	17.7	0.0389	0.0133	Fatigue
Pediatric cardiomyopathy	1.92e-34	33.9	8.98	0.0314	0.0076	Weight Gain
Pediatric cardiomyopathy	6.51e-34	41.4	12.3	0.0333	0.0103	ST segment
Pediatric cardiomyopathy	2.10e-28	18.7	0.74	0.0306	0.0013	Cardiomyopathies, Primary
Pediatric cardiomyopathy	2.87e-28	22.6	3.25	0.0205	0.0028	Breast Feeding
Pediatric cardiomyopathy	3.81e-27	19.4	1.78	0.0287	0.0027	Poisoning syndrome
Pediatric cardiomyopathy	1.25e-26	22.1	3.66	0.0285	0.0048	Psychomotor development
Pediatric cardiomyopathy	4.08e-26	18.7	1.84	0.0273	0.0026	Pre-Eclampsia
Pediatric cardiomyopathy	8.68e-26	23.3	4.35	0.0257	0.0048	Acute respiratory disease
Pediatric cardiomyopathy	2.40e-25	16.5	1.38	0.0338	0.0020	Patient currently pregnant
Pediatric cardiomyopathy	2.48e-25	22.8	5.04	0.0208	0.0044	Liver edge
Pediatric cardiomyopathy	1.61e-24	20.5	2.30	0.0204	0.0031	Underweight
Pediatric cardiomyopathy	5.19e-24	40.9	19.2	0.0381	0.0178	Anemia
Pediatric cardiomyopathy	1.32e-23	36.5	20.3	0.0381	0.0155	Hypertrophy
Pediatric cardiomyopathy	1.78e-23	41.2	24.2	0.0397	0.0169	Bradycardia
Pediatric cardiomyopathy	5.41e-23	22.2	4.63	0.0181	0.0038	Rhinorrhea
Pediatric cardiomyopathy	1.06e-22	13.5	0.13	0.0257	0.0002	Position of fetus
Pediatric cardiomyopathy	1.95e-22	33.2	12.4	0.0327	0.0117	Conduction disorder of the heart
Pediatric cardiomyopathy	3.03e-22	16.6	1.90	0.0272	0.0032	Dermatitis, Atopic
Pediatric cardiomyopathy	6.21e-22	12.8	0.12	0.0239	0.0002	Fetal Movement
Pediatric cardiomyopathy	1.32e-21	17.1	2.62	0.0218	0.0023	Lethargy
Pediatric cardiomyopathy	8.64e-21	56.9	37.8	0.0484	0.0277	Premature Cardiac Complex
Pediatric cardiomyopathy	1.65e-20	14.3	1.91	0.0183	0.0014	Duration of gestation
History of myocardial infarction	0.00e+00	97.3	73.8	0.1096	0.0633	Hypertensive disease
History of myocardial infarction	0.00e+00	98.3	47.7	0.1722	0.0486	Angina Pectoris
History of myocardial infarction	0.00e+00	87.2	45.3	0.1213	0.0432	Stenosis
History of myocardial infarction	0.00e+00	78.6	36.5	0.1349	0.0409	Myocardial Infarction
History of myocardial infarction	0.00e+00	99.8	59.3	0.1372	0.0501	Coronary heart disease
History of myocardial infarction	0.00e+00	96.2	49.1	0.1120	0.0404	Myocardial Ischemia
History of myocardial infarction	1.15e-279	74.3	34.0	0.0563	0.0203	Systemic arterial pressure
History of myocardial infarction	2.50e-273	98.1	74.9	0.0845	0.0492	Heart failure
History of myocardial infarction	3.51e-266	76.3	41.9	0.0959	0.0381	Atherosclerosis
History of myocardial infarction	5.07e-261	71.3	33.6	0.0889	0.0292	Chronic gastritis
History of myocardial infarction	5.33e-229	54.6	18.0	0.0633	0.0142	Exercise-induced angina
History of myocardial infarction	3.34e-215	49.4	12.7	0.0711	0.0123	Chronic myocardial ischemia
History of myocardial infarction	2.77e-185	96.8	77.0	0.0539	0.0370	Fever
History of myocardial infarction	7.16e-181	53.9	24.3	0.0768	0.0211	Gastritis
History of myocardial infarction	5.63e-171	92.1	74.9	0.0845	0.0563	Chronic heart failure
History of myocardial infarction	5.71e-163	50.9	22.0	0.0655	0.0208	Akinesia
History of myocardial infarction	1.88e-153	62.3	34.9	0.0672	0.0289	Hypokinesia
History of myocardial infarction	6.86e-130	81.6	59.3	0.0480	0.0291	Chronic liver disease
History of myocardial infarction	6.34e-110	39.6	17.5	0.0337	0.0109	Coronary Stenosis
History of myocardial infarction	2.26e-108	82.6	57.6	0.0626	0.0392	Blood flow
History of myocardial infarction	9.88e-89	36.8	18.6	0.0401	0.0143	H/O: hypertension
History of myocardial infarction	1.32e-84	38.2	20.0	0.0396	0.0148	Pain of sternum
History of myocardial infarction	7.25e-80	62.5	47.0	0.0609	0.0347	Lesion
History of myocardial infarction	1.56e-71	43.0	32.6	0.0338	0.0151	Peripheral edema
History of myocardial infarction	2.82e-68	43.8	22.9	0.0465	0.0213	Acute myocardial infarction
History of myocardial infarction	5.70e-65	20.9	6.55	0.0326	0.0073	Stricture of artery
History of myocardial infarction	8.29e-63	72.3	59.2	0.0623	0.0408	Pain
History of myocardial infarction	1.09e-61	85.9	76.0	0.0560	0.0398	Cardiovascular finding
History of myocardial infarction	1.85e-61	37.8	24.5	0.0517	0.0235	Hypertensive heart disease
History of myocardial infarction	4.73e-57	47.5	31.6	0.0410	0.0219	Chest Pain
History of myocardial infarction	1.76e-55	22.3	10.8	0.0222	0.0070	Cholesterol level test result
History of myocardial infarction	3.83e-55	36.9	21.9	0.0530	0.0241	Dysplasia
History of myocardial infarction	2.61e-54	45.5	31.3	0.0678	0.0366	Obesity
History of myocardial infarction	6.23e-54	26.3	14.4	0.0333	0.0125	Cardiovascular Diseases
History of myocardial infarction	3.73e-51	50.2	35.7	0.0454	0.0264	Overweight
History of myocardial infarction	7.91e-51	45.7	33.9	0.0625	0.0345	Cerebrovascular accident
History of myocardial infarction	6.71e-41	11.2	3.03	0.0193	0.0029	Spontaneous respiration
History of myocardial infarction	5.79e-39	13.8	4.28	0.0297	0.0073	Restenosis
History of myocardial infarction	1.26e-38	23.8	13.8	0.0309	0.0127	Ischemia
History of myocardial infarction	9.18e-37	42.9	31.5	0.0534	0.0318	Dyslipidemias
History of myocardial infarction	2.12e-36	14.8	7.01	0.0236	0.0072	Dyskinetic syndrome
History of myocardial infarction	1.39e-33	23.0	14.3	0.0257	0.0118	Plaque (lesion)
History of myocardial infarction	3.42e-32	31.9	20.0	0.0449	0.0244	Hyperlipidemia
History of myocardial infarction	6.24e-31	26.7	19.3	0.0559	0.0295	Diabetes Mellitus, Non-Insulin-Dependent
History of myocardial infarction	4.06e-27	46.7	40.3	0.0345	0.0225	Peristalsis
History of myocardial infarction	1.25e-26	14.8	8.33	0.0175	0.0066	Superficial ulcer
History of myocardial infarction	6.76e-26	48.3	41.7	0.0290	0.0196	Hemostatic function
History of myocardial infarction	2.01e-24	14.3	10.0	0.0146	0.0060	Blood group transfusion observation
History of myocardial infarction	7.73e-23	25.1	15.8	0.0242	0.0133	Coronary Artery Disease
Neonatal ICU	0.00e+00	99.0	51.1	0.0882	0.0312	Diuresis
Neonatal ICU	0.00e+00	97.7	12.3	0.1635	0.0243	Congenital heart disease
Neonatal ICU	0.00e+00	98.6	24.3	0.1131	0.0240	Birth
Neonatal ICU	3.92e-292	94.2	11.7	0.1166	0.0173	Congenital Abnormality
Neonatal ICU	7.13e-273	87.0	1.84	0.1377	0.0020	Newborn (finding)
Neonatal ICU	5.25e-235	92.0	20.5	0.0812	0.0154	Systolic Murmurs
Neonatal ICU	9.39e-229	87.9	12.4	0.0740	0.0120	Childbirth
Neonatal ICU	8.05e-220	91.2	32.0	0.0686	0.0183	Wheezing
Neonatal ICU	7.20e-185	76.7	4.45	0.0875	0.0050	Surgical wound
Neonatal ICU	2.96e-182	91.2	26.4	0.0634	0.0220	Pregnancy
Neonatal ICU	4.11e-172	84.3	10.6	0.0673	0.0134	Congenital Heart Defects
Neonatal ICU	1.55e-141	80.0	20.9	0.0607	0.0150	Hypotension
Neonatal ICU	5.35e-138	71.2	10.2	0.0709	0.0102	Respiratory Failure
Neonatal ICU	2.23e-135	70.7	9.67	0.0558	0.0071	Acrocyanosis
Neonatal ICU	2.97e-135	81.5	29.1	0.0614	0.0205	Swelling
Neonatal ICU	7.99e-135	71.8	6.82	0.0951	0.0166	Atrial Septal Defects
Neonatal ICU	1.34e-133	63.7	1.53	0.0748	0.0012	Spots on skin
Neonatal ICU	2.03e-132	78.2	23.2	0.0641	0.0142	Urination
Neonatal ICU	7.70e-123	59.9	1.72	0.0749	0.0019	Muscle hypotonia
Neonatal ICU	4.62e-121	66.0	4.82	0.0973	0.0111	Ventricular Septal Defects
Neonatal ICU	7.77e-116	57.1	0.25	0.0863	0.0003	Infant, Premature
Neonatal ICU	1.17e-115	62.7	5.11	0.0416	0.0043	Hypothermia, natural
Neonatal ICU	3.80e-115	56.0	0.59	0.0394	0.0007	Duration of gestation
Neonatal ICU	1.16e-109	72.9	19.2	0.0507	0.0127	Cyanosis
Neonatal ICU	2.33e-107	84.0	37.2	0.0631	0.0284	Color of urine
Neonatal ICU	1.78e-106	62.2	7.43	0.0371	0.0057	Air Embolism
Neonatal ICU	5.78e-106	54.0	1.37	0.0409	0.0014	Sedated state
Neonatal ICU	3.77e-92	51.3	3.13	0.0430	0.0029	Acclimatization
Neonatal ICU	3.14e-89	57.0	5.14	0.0477	0.0064	Premature Birth
Neonatal ICU	8.09e-89	46.8	0.62	0.0600	0.0007	Oxygen saturation below reference range
Neonatal ICU	1.44e-88	55.2	6.89	0.0444	0.0060	Infertility
Neonatal ICU	6.20e-86	51.1	2.32	0.0428	0.0021	Breast Feeding
Neonatal ICU	2.06e-85	57.7	11.8	0.0419	0.0089	Hepatomegaly
Neonatal ICU	4.38e-85	47.9	2.03	0.0617	0.0023	Hypoxia
Neonatal ICU	3.42e-83	60.6	9.39	0.0484	0.0080	Diastasis
Neonatal ICU	5.19e-82	48.3	4.27	0.0775	0.0055	Hypoplasia
Neonatal ICU	1.84e-79	88.9	46.7	0.0521	0.0316	Stomach Diseases
Neonatal ICU	9.25e-75	41.9	1.28	0.0404	0.0013	Kidney Failure, Acute
Neonatal ICU	2.67e-72	41.2	0.71	0.0321	0.0007	Flexion, function
Neonatal ICU	2.21e-70	77.5	42.6	0.0481	0.0245	Peristalsis
Neonatal ICU	1.70e-67	66.1	24.1	0.0429	0.0169	Coughing
Neonatal ICU	2.53e-67	37.1	0.22	0.0563	0.0003	Ventricular hemorrhage
Neonatal ICU	5.22e-67	50.3	11.5	0.0331	0.0075	Finding of sodium level
Neonatal ICU	1.24e-66	38.6	0.63	0.0413	0.0007	Lactation
Neonatal ICU	3.38e-64	54.4	13.4	0.0418	0.0111	Seizures
Neonatal ICU	1.90e-63	50.3	9.59	0.0474	0.0101	Finding of acid-base balance
Neonatal ICU	1.63e-62	60.6	17.7	0.0371	0.0127	Hemorrhage
Neonatal ICU	7.61e-62	42.4	5.29	0.0456	0.0053	Atelectasis
Neonatal ICU	4.91e-61	35.4	0.10	0.0472	0.0001	Ablepharon
Neonatal ICU	5.71e-61	42.0	6.12	0.0358	0.0041	Aspartate transaminase level
